# Supplementary material for: Bak and Bcl-xL Participate in Regulating Sensitivity of Solid Tumor Derived Cell Lines to Mcl-1 Inhibitors
Source: Cancers (Basel). 2021 Dec 30;14(1):181. doi: 10.3390/cancers14010181 (PMC8750033; doi:10.3390/cancers14010181)
Supplement: Supplementary file 1 [file cancers-14-00181-s001.zip]

Archive with 1 entries (1 files):
- cancers-1419350-supplementary.pdf
